# Supplementary material for: Characterization of Bottlenose Dolphin (Tursiops truncatus) Sperm Based on Morphometric Traits
Source: Biology (Basel). 2021 Apr 22;10(5):355. doi: 10.3390/biology10050355 (PMC8143526; doi:10.3390/biology10050355)
Supplement: Supplementary file 1 [file biology-10-00355-s001.zip]

Archive with 1 entries (1 files):
- biology-1168569-supplementary.pdf
